# Supplementary material for: Systematic survey reveals general applicability of "guilt-by-association" within gene coexpression networks
Source: BMC Bioinformatics. 2005 Sep 14;6:227. doi: 10.1186/1471-2105-6-227 (PMC1239911; doi:10.1186/1471-2105-6-227)
Supplement: Additional File 1 — Self-diagnostic ROC areas and 95% errors from the multi-species network. This file lists ROC areas for the 902 GO categories. [file 1471-2105-6-227-S1.xls]

## Sheet: roc4pub.out.txt
Additional file 1: Table. Self-diagnostic ROC areas and 95% errors from the multi-species network
GO category	ROC area	95% errors	# genes in GO category	GO category name
GO:0003954	0.9928	0.0225125	27	NADH dehydrogenase activity
GO:0008137	0.992685	0.0226897	27	NADH dehydrogenase (ubiquinone) activity
GO:0005830	0.986027	0.0353781	21	cytosolic ribosome (sensu Eukarya)
GO:0005761	0.983632	0.0365213	23	mitochondrial ribosome
GO:0000313	0.983632	0.0365213	23	organellar ribosome
GO:0016655	0.981311	0.0341102	30	oxidoreductase activity, acting on NADH or NADPH, quinone or similar compound as acceptor
GO:0006941	0.979294	0.0392699	25	striated muscle contraction
GO:0030017	0.978733	0.0336223	35	sarcomere
GO:0030016	0.977856	0.0333465	37	myofibril
GO:0005657	0.972956	0.0487287	21	replication fork
GO:0006119	0.971978	0.0350505	42	oxidative phosphorylation
GO:0006754	0.962157	0.0558474	22	ATP biosynthesis
GO:0006753	0.962157	0.0558474	22	nucleoside phosphate metabolism
GO:0016469	0.959805	0.0588021	21	proton-transporting two-sector ATPase complex
GO:0046961	0.95781	0.061635	20	hydrogen-transporting ATPase activity, rotational mechanism
GO:0015986	0.95781	0.061635	20	ATP synthesis coupled proton transport
GO:0015985	0.95781	0.061635	20	energy coupled proton transport, down electrochemical gradient
GO:0000502	0.953729	0.050869	32	proteasome complex (sensu Eukarya)
GO:0030484	0.945783	0.0466689	44	muscle fiber
GO:0015934	0.942561	0.071051	20	large ribosomal subunit
GO:0008307	0.937197	0.0625253	28	structural constituent of muscle
GO:0015081	0.93649	0.0607106	30	sodium ion transporter activity
GO:0015935	0.936403	0.0693746	23	small ribosomal subunit
GO:0008248	0.930416	0.0594026	34	pre-mRNA splicing factor activity
GO:0030020	0.927347	0.070603	25	extracellular matrix structural constituent conferring tensile strength
GO:0016651	0.925889	0.0536973	44	oxidoreductase activity, acting on NADH or NADPH
GO:0005581	0.925394	0.070045	26	collagen
GO:0045727	0.914749	0.0789118	23	positive regulation of protein biosynthesis
GO:0007586	0.910208	0.0611931	40	digestion
GO:0009206	0.909188	0.0709905	30	purine ribonucleoside triphosphate biosynthesis
GO:0009201	0.909188	0.0709905	30	ribonucleoside triphosphate biosynthesis
GO:0009145	0.909188	0.0709905	30	purine nucleoside triphosphate biosynthesis
GO:0005746	0.908791	0.0795102	24	mitochondrial electron transport chain
GO:0016126	0.907841	0.0853702	21	sterol biosynthesis
GO:0046930	0.906056	0.0720155	30	pore complex
GO:0005643	0.906056	0.0720155	30	nuclear pore
GO:0019028	0.904441	0.0866834	21	viral capsid
GO:0019012	0.904441	0.0866834	21	virion
GO:0000398	0.904246	0.0592867	45	nuclear mRNA splicing, via spliceosome
GO:0000377	0.904246	0.0592867	45	RNA splicing, via transesterification reactions with bulged adenosine as nucleophile
GO:0000375	0.904246	0.0592867	45	RNA splicing, via transesterification reactions
GO:0005759	0.903547	0.0519455	59	mitochondrial matrix
GO:0006413	0.900337	0.0726203	31	translational initiation
GO:0016917	0.896689	0.0737097	31	GABA receptor activity
GO:0008066	0.892614	0.085104	24	glutamate receptor activity
GO:0003684	0.891841	0.0820075	26	damaged DNA binding
GO:0005743	0.89086	0.0463894	82	mitochondrial inner membrane
GO:0004890	0.890756	0.0779699	29	GABA-A receptor activity
GO:0008227	0.890738	0.0709843	35	amine receptor activity
GO:0003735	0.890628	0.0464296	82	structural constituent of ribosome
GO:0005126	0.888871	0.0845555	25	hematopoietin/interferon-class (D200-domain) cytokine receptor binding
GO:0042579	0.887168	0.0634332	45	microbody
GO:0005777	0.887168	0.0634332	45	peroxisome
GO:0006261	0.884628	0.0554428	60	DNA-dependent DNA replication
GO:0004907	0.883943	0.0827994	27	interleukin receptor activity
GO:0019955	0.883323	0.0566434	58	cytokine binding
GO:0005201	0.882725	0.0524288	68	extracellular matrix structural constituent
GO:0009142	0.88209	0.076545	32	nucleoside triphosphate biosynthesis
GO:0005840	0.881899	0.0497386	76	ribosome
GO:0016627	0.880115	0.0871632	25	oxidoreductase activity, acting on the CH-CH group of donors
GO:0006956	0.879959	0.0839189	27	complement activation
GO:0009416	0.879045	0.0932386	22	response to light
GO:0008380	0.878675	0.0552047	63	RNA splicing
GO:0005681	0.876004	0.0834674	28	spliceosome complex
GO:0009072	0.875522	0.0988959	20	aromatic amino acid family metabolism
GO:0019965	0.874142	0.0839555	28	interleukin binding
GO:0003743	0.873715	0.0762974	34	translation initiation factor activity
GO:0008094	0.871608	0.100095	20	DNA-dependent ATPase activity
GO:0005230	0.869529	0.0613347	54	extracellular ligand-gated ion channel activity
GO:0006694	0.869518	0.0637382	50	steroid biosynthesis
GO:0007631	0.866114	0.094861	23	feeding behavior
GO:0048066	0.865534	0.0911411	25	pigmentation
GO:0006310	0.86528	0.0658523	48	DNA recombination
GO:0001584	0.864802	0.0340481	181	rhodopsin-like receptor activity
GO:0046034	0.86426	0.0896943	26	ATP metabolism
GO:0050808	0.864046	0.0915235	25	synapse organization and biogenesis
GO:0042440	0.863138	0.093645	24	pigment metabolism
GO:0000775	0.862504	0.102754	20	chromosome, pericentric region
GO:0009897	0.862403	0.0825751	31	external side of plasma membrane
GO:0005267	0.862254	0.0528071	76	potassium channel activity
GO:0006281	0.862015	0.0437553	111	DNA repair
GO:0030594	0.861797	0.0694444	44	neurotransmitter receptor activity
GO:0004263	0.860809	0.0681034	46	chymotrypsin activity
GO:0000075	0.860575	0.0829869	31	cell cycle checkpoint
GO:0045087	0.860124	0.0373728	154	innate immune response
GO:0006954	0.859586	0.0379195	150	inflammatory response
GO:0007416	0.858898	0.0947264	24	synaptogenesis
GO:0006446	0.858722	0.101308	21	regulation of translational initiation
GO:0015036	0.85578	0.102088	21	disulfide oxidoreductase activity
GO:0030529	0.855709	0.0386956	147	ribonucleoprotein complex
GO:0009617	0.855708	0.0935905	25	response to bacteria
GO:0042923	0.854765	0.0829351	32	neuropeptide binding
GO:0008188	0.854765	0.0829351	32	neuropeptide receptor activity
GO:0005231	0.85463	0.0782253	36	excitatory extracellular ligand-gated ion channel activity
GO:0003729	0.853833	0.0607465	60	mRNA binding
GO:0005605	0.853667	0.100281	22	basal lamina
GO:0007517	0.853493	0.0428692	121	muscle development
GO:0015078	0.853469	0.0523538	81	hydrogen ion transporter activity
GO:0006936	0.852598	0.0431435	120	muscle contraction
GO:0005249	0.852118	0.062589	57	voltage-gated potassium channel activity
GO:0006813	0.851767	0.0490806	93	potassium ion transport
GO:0042107	0.851591	0.0777527	37	cytokine metabolism
GO:0042089	0.851591	0.0777527	37	cytokine biosynthesis
GO:0001816	0.851591	0.0777527	37	cytokine production
GO:0006690	0.85142	0.0910386	27	icosanoid metabolism
GO:0009108	0.851052	0.0758367	39	coenzyme biosynthesis
GO:0006959	0.850811	0.0431571	121	humoral immune response
GO:0042165	0.848387	0.069542	47	neurotransmitter binding
GO:0045211	0.847522	0.0696857	47	postsynaptic membrane
GO:0004983	0.847164	0.0903234	28	neuropeptide Y receptor activity
GO:0006396	0.847025	0.0395383	147	RNA processing
GO:0004295	0.846459	0.069131	48	trypsin activity
GO:0019395	0.845806	0.107195	20	fatty acid oxidation
GO:0006752	0.843967	0.0879171	30	group transfer coenzyme metabolism
GO:0043118	0.843821	0.102681	22	negative regulation of physiological process
GO:0005730	0.843661	0.0627764	59	nucleolus
GO:0008021	0.843564	0.0762259	40	synaptic vesicle
GO:0005179	0.842833	0.0554377	76	hormone activity
GO:0006260	0.84273	0.0469851	106	DNA replication
GO:0042254	0.84259	0.0896992	29	ribosome biogenesis and assembly
GO:0016066	0.842257	0.0868267	31	cellular defense response (sensu Vertebrata)
GO:0005244	0.841763	0.0484736	100	voltage-gated ion channel activity
GO:0016064	0.840645	0.0539711	81	humoral defense mechanism (sensu Vertebrata)
GO:0019866	0.840193	0.0507058	92	inner membrane
GO:0009310	0.839917	0.0768535	40	amine catabolism
GO:0006968	0.83974	0.0547573	79	cellular defense response
GO:0006953	0.839202	0.103749	22	acute-phase response
GO:0007268	0.839068	0.0323949	228	synaptic transmission
GO:0007046	0.838983	0.092021	28	ribosome biogenesis
GO:0004896	0.838856	0.073455	44	hematopoietin/interferon-class (D200-domain) cytokine receptor activity
GO:0009613	0.838811	0.0266168	340	response to pest/pathogen/parasite
GO:0006955	0.838348	0.0225281	479	immune response
GO:0004930	0.838326	0.0322391	231	G-protein coupled receptor activity
GO:0050905	0.838032	0.0319874	235	neuromuscular physiological process
GO:0019226	0.838032	0.0319874	235	transmission of nerve impulse
GO:0006397	0.83742	0.0550361	79	mRNA processing
GO:0009063	0.836529	0.0816022	36	amino acid catabolism
GO:0000067	0.836247	0.0427388	132	DNA replication and chromosome cycle
GO:0016125	0.836031	0.0747572	43	sterol metabolism
GO:0042035	0.835732	0.0895302	30	regulation of cytokine biosynthesis
GO:0001817	0.835732	0.0895302	30	regulation of cytokine production
GO:0009260	0.835639	0.076619	41	ribonucleotide biosynthesis
GO:0007588	0.835053	0.0911896	29	excretion
GO:0004714	0.835028	0.063981	59	transmembrane receptor protein tyrosine kinase activity
GO:0005184	0.834995	0.102393	23	neuropeptide hormone activity
GO:0009205	0.834689	0.0842925	34	purine ribonucleoside triphosphate metabolism
GO:0009199	0.834689	0.0842925	34	ribonucleoside triphosphate metabolism
GO:0009144	0.833612	0.0832691	35	purine nucleoside triphosphate metabolism
GO:0006399	0.832613	0.0761843	42	tRNA metabolism
GO:0016591	0.831662	0.086097	33	DNA-directed RNA polymerase II, holoenzyme
GO:0007596	0.830813	0.0592706	70	blood coagulation
GO:0003777	0.830521	0.0953912	27	microtubule motor activity
GO:0050767	0.830455	0.11083	20	regulation of neurogenesis
GO:0015276	0.830423	0.0569363	76	ligand-gated ion channel activity
GO:0008528	0.830086	0.0535735	86	peptide receptor activity, G-protein coupled
GO:0001653	0.830086	0.0535735	86	peptide receptor activity
GO:0005739	0.829757	0.0241074	433	mitochondrion
GO:0016071	0.829367	0.0527432	89	mRNA metabolism
GO:0006974	0.829332	0.0421097	140	response to DNA damage stimulus
GO:0016251	0.829005	0.111154	20	general RNA polymerase II transcription factor activity
GO:0007599	0.828619	0.0583014	73	hemostasis
GO:0015077	0.828421	0.0525502	90	monovalent inorganic cation transporter activity
GO:0006952	0.828046	0.0219456	529	defense response
GO:0050817	0.827504	0.0588333	72	coagulation
GO:0009611	0.826388	0.0321712	244	response to wounding
GO:0042088	0.826349	0.0961842	27	T-helper 1 type immune response
GO:0042087	0.826349	0.0961842	27	cell-mediated immune response
GO:0008135	0.826261	0.0668468	56	translation factor activity, nucleic acid binding
GO:0009583	0.825897	0.111835	20	detection of light
GO:0009152	0.824856	0.0835576	36	purine ribonucleotide biosynthesis
GO:0015992	0.823789	0.0804496	39	proton transport
GO:0006164	0.823186	0.0815926	38	purine nucleotide biosynthesis
GO:0005740	0.822714	0.046835	116	mitochondrial membrane
GO:0048469	0.82239	0.109875	21	cell maturation
GO:0008203	0.82192	0.0807338	39	cholesterol metabolism
GO:0007126	0.821403	0.081866	38	meiosis
GO:0008202	0.820859	0.0536182	89	steroid metabolism
GO:0005819	0.820244	0.0730162	48	spindle
GO:0005261	0.819609	0.0418811	147	cation channel activity
GO:0008217	0.81917	0.0844519	36	regulation of blood pressure
GO:0009141	0.819092	0.0822154	38	nucleoside triphosphate metabolism
GO:0006818	0.819077	0.0772999	43	hydrogen transport
GO:0045202	0.818472	0.052134	95	synapse
GO:0042551	0.81777	0.113545	20	nerve maturation
GO:0008366	0.81777	0.113545	20	nerve ensheathment
GO:0046138	0.817658	0.0679335	56	coenzyme and prosthetic group biosynthesis
GO:0016070	0.817462	0.0370262	190	RNA metabolism
GO:0006937	0.817142	0.0978517	27	regulation of muscle contraction
GO:0042379	0.816993	0.101712	25	chemokine receptor binding
GO:0008009	0.816993	0.101712	25	chemokine activity
GO:0050879	0.816984	0.0284843	324	organismal movement
GO:0019838	0.816327	0.0767979	44	growth factor binding
GO:0019199	0.816233	0.0600902	72	transmembrane receptor protein kinase activity
GO:0005216	0.815705	0.0358604	204	ion channel activity
GO:0050957	0.815686	0.053239	92	equilibrioception
GO:0050953	0.815686	0.053239	92	sensory perception of light
GO:0050885	0.815686	0.053239	92	regulation of balance
GO:0050881	0.815686	0.053239	92	musculoskeletal movement
GO:0007601	0.815686	0.053239	92	visual perception
GO:0007411	0.814957	0.0787915	42	axon guidance
GO:0005578	0.814351	0.0327076	247	extracellular matrix
GO:0050878	0.813777	0.0552412	86	regulation of body fluids
GO:0006817	0.813327	0.0755102	46	phosphate transport
GO:0008076	0.813221	0.0763567	45	voltage-gated potassium channel complex
GO:0003723	0.813119	0.0323304	254	RNA binding
GO:0050776	0.813079	0.114486	20	regulation of immune response
GO:0003682	0.812491	0.0935974	30	chromatin binding
GO:0015268	0.812202	0.0345296	223	alpha-type channel activity
GO:0000279	0.811398	0.0473952	118	M phase
GO:0000280	0.811232	0.0488713	111	nuclear division
GO:0008544	0.810346	0.0758956	46	epidermis development
GO:0016459	0.810037	0.0896213	33	myosin
GO:0042330	0.808703	0.0554014	87	taxis
GO:0006935	0.808703	0.0554014	87	chemotaxis
GO:0007626	0.80862	0.0975114	28	locomotory behavior
GO:0001501	0.808431	0.0450541	132	skeletal development
GO:0005911	0.807755	0.0662193	61	intercellular junction
GO:0000793	0.806916	0.103477	25	condensed chromosome
GO:0019730	0.806735	0.0704847	54	antimicrobial humoral response
GO:0004879	0.806707	0.0771964	45	ligand-dependent nuclear receptor activity
GO:0005200	0.806696	0.0586897	78	structural constituent of cytoskeleton
GO:0006400	0.806071	0.0946043	30	tRNA modification
GO:0006732	0.804956	0.0604186	74	coenzyme metabolism
GO:0019735	0.804839	0.0713631	53	antimicrobial humoral response (sensu Vertebrata)
GO:0045111	0.80425	0.0832373	39	intermediate filament cytoskeleton
GO:0005882	0.80425	0.0832373	39	intermediate filament
GO:0007269	0.804094	0.084344	38	neurotransmitter secretion
GO:0005792	0.803428	0.0627134	69	microsome
GO:0007218	0.803415	0.0708619	54	neuropeptide signaling pathway
GO:0006731	0.80333	0.053217	96	coenzyme and prosthetic group metabolism
GO:0016614	0.803046	0.0661858	62	oxidoreductase activity, acting on CH-OH group of donors
GO:0001525	0.802682	0.0678808	59	angiogenesis
GO:0007267	0.801973	0.0245539	463	cell-cell signaling
GO:0009719	0.801617	0.0428974	149	response to endogenous stimulus
GO:0009986	0.801536	0.0738509	50	cell surface
GO:0006631	0.801387	0.0520494	101	fatty acid metabolism
GO:0001664	0.801225	0.08956	34	G-protein-coupled receptor binding
GO:0043039	0.800953	0.098715	28	tRNA aminoacylation
GO:0043038	0.800953	0.098715	28	amino acid activation
GO:0006418	0.800953	0.098715	28	tRNA aminoacylation for protein translation
GO:0015672	0.800537	0.0406096	167	monovalent inorganic cation transport
GO:0008026	0.800194	0.0732774	51	ATP-dependent helicase activity
GO:0046651	0.800128	0.0884233	35	lymphocyte proliferation
GO:0045182	0.799563	0.0676413	60	translation regulator activity
GO:0048193	0.799313	0.0818134	41	Golgi vesicle transport
GO:0042598	0.799215	0.0626751	70	vesicular fraction
GO:0016886	0.799122	0.0911981	33	ligase activity, forming phosphoric ester bonds
GO:0005125	0.798808	0.0438199	144	cytokine activity
GO:0006163	0.79863	0.0773304	46	purine nucleotide metabolism
GO:0016327	0.798616	0.0614351	73	apicolateral plasma membrane
GO:0004386	0.798564	0.0671887	61	helicase activity
GO:0004867	0.797836	0.0791587	44	serine-type endopeptidase inhibitor activity
GO:0005773	0.79751	0.0551457	91	vacuole
GO:0004888	0.797405	0.0234248	518	transmembrane receptor activity
GO:0030705	0.797283	0.0959066	30	cytoskeleton-dependent intracellular transport
GO:0007187	0.7968	0.0532073	98	G-protein signaling, coupled to cyclic nucleotide second messenger
GO:0015267	0.796252	0.0349728	229	channel/pore class transporter activity
GO:0007067	0.796191	0.057499	84	mitosis
GO:0000087	0.796191	0.057499	84	M phase of mitotic cell cycle
GO:0003707	0.79602	0.0802888	43	steroid hormone receptor activity
GO:0009259	0.795754	0.0745011	50	ribonucleotide metabolism
GO:0005604	0.795028	0.084419	39	basement membrane
GO:0007422	0.79468	0.0979191	29	peripheral nervous system development
GO:0009607	0.794394	0.0215354	623	response to biotic stimulus
GO:0007249	0.793232	0.0627898	71	I-kappaB kinase/NF-kappaB cascade
GO:0006790	0.792858	0.0869388	37	sulfur metabolism
GO:0046649	0.792356	0.0568217	87	lymphocyte activation
GO:0007389	0.791876	0.0575224	85	pattern specification
GO:0016181	0.791327	0.103904	26	synaptic vesicle transport
GO:0030098	0.791221	0.0773407	47	lymphocyte differentiation
GO:0007186	0.791087	0.0274886	380	G-protein coupled receptor protein signaling pathway
GO:0043037	0.790522	0.0536958	98	translation
GO:0008287	0.790351	0.118611	20	protein serine/threonine phosphatase complex
GO:0009795	0.790311	0.078275	46	embryonic morphogenesis
GO:0005764	0.790235	0.0576566	85	lysosome
GO:0000323	0.790235	0.0576566	85	lytic vacuole
GO:0016616	0.790218	0.0691516	59	oxidoreductase activity, acting on the CH-OH group of donors, NAD or NADP as acceptor
GO:0009150	0.789991	0.0809885	43	purine ribonucleotide metabolism
GO:0006082	0.789881	0.0328531	265	organic acid metabolism
GO:0016876	0.789588	0.100375	28	ligase activity, forming aminoacyl-tRNA and related compounds
GO:0016875	0.789588	0.100375	28	ligase activity, forming carbon-oxygen bonds
GO:0008452	0.789588	0.100375	28	RNA ligase activity
GO:0004812	0.789588	0.100375	28	tRNA ligase activity
GO:0030217	0.789347	0.108441	24	T-cell differentiation
GO:0050877	0.789315	0.0266851	406	neurophysiological process
GO:0019935	0.788508	0.0515475	107	cyclic-nucleotide-mediated signaling
GO:0042110	0.788365	0.0776503	47	T-cell activation
GO:0007398	0.787482	0.0725461	54	ectoderm development
GO:0019752	0.787271	0.0330976	263	carboxylic acid metabolism
GO:0042770	0.787256	0.11109	23	DNA damage response, signal transduction
GO:0030001	0.787005	0.037433	205	metal ion transport
GO:0019941	0.786938	0.0667079	64	modification-dependent protein catabolism
GO:0006511	0.786938	0.0667079	64	ubiquitin-dependent protein catabolism
GO:0005694	0.786417	0.045402	139	chromosome
GO:0043062	0.786015	0.0805043	44	extracellular structure organization and biogenesis
GO:0030198	0.786015	0.0805043	44	extracellular matrix organization and biogenesis
GO:0048468	0.785711	0.0959114	31	cell development
GO:0006367	0.785026	0.116602	21	transcription initiation from Pol II promoter
GO:0008201	0.784259	0.074968	51	heparin binding
GO:0005615	0.784226	0.015503	1307	extracellular space
GO:0008083	0.784129	0.0485866	122	growth factor activity
GO:0008015	0.784078	0.0547314	96	circulation
GO:0007610	0.782528	0.0454782	140	behavior
GO:0001568	0.782386	0.0641862	70	blood vessel development
GO:0007088	0.782225	0.114346	22	regulation of mitosis
GO:0007565	0.782071	0.0963742	31	pregnancy
GO:0003697	0.781657	0.109566	24	single-stranded DNA binding
GO:0005576	0.78154	0.0148728	1450	extracellular
GO:0016491	0.781525	0.0294557	339	oxidoreductase activity
GO:0050874	0.781171	0.0167529	1111	organismal physiological process
GO:0006805	0.781102	0.120094	20	xenobiotic metabolism
GO:0030054	0.781016	0.0601668	80	cell junction
GO:0009891	0.780926	0.0997836	29	positive regulation of biosynthesis
GO:0009888	0.780789	0.0552553	95	histogenesis
GO:0007399	0.780503	0.027377	395	neurogenesis
GO:0000922	0.779131	0.0923808	34	spindle pole
GO:0009410	0.778917	0.117531	21	response to xenobiotic stimulus
GO:0030120	0.777514	0.103855	27	vesicle coat
GO:0006814	0.776946	0.0722304	56	sodium ion transport
GO:0015370	0.776198	0.0986952	30	solute:sodium symporter activity
GO:0005245	0.776124	0.120849	20	voltage-gated calcium channel activity
GO:0030136	0.774967	0.0657335	68	clathrin-coated vesicle
GO:0019933	0.774096	0.0618562	77	cAMP-mediated signaling
GO:0005539	0.774071	0.0662924	67	glycosaminoglycan binding
GO:0006445	0.774055	0.0791007	47	regulation of translation
GO:0043122	0.77366	0.0745388	53	regulation of I-kappaB kinase/NF-kappaB cascade
GO:0000151	0.772556	0.0536274	103	ubiquitin ligase complex
GO:0006939	0.772337	0.11322	23	smooth muscle contraction
GO:0030117	0.771406	0.102744	28	membrane coat
GO:0005887	0.771079	0.0191324	858	integral to plasma membrane
GO:0005815	0.770858	0.0933167	34	microtubule organizing center
GO:0005813	0.770223	0.1011	29	centrosome
GO:0004497	0.770102	0.0907736	36	monooxygenase activity
GO:0001505	0.770075	0.0676209	65	regulation of neurotransmitter levels
GO:0006629	0.769556	0.029444	350	lipid metabolism
GO:0006520	0.769491	0.0481353	129	amino acid metabolism
GO:0016568	0.769237	0.0851579	41	chromatin modification
GO:0042175	0.769069	0.0722759	57	nuclear envelope-endoplasmic reticulum network
GO:0015629	0.768871	0.0462561	140	actin cytoskeleton
GO:0008652	0.76884	0.106934	26	amino acid biosynthesis
GO:0042098	0.768727	0.121915	20	T-cell proliferation
GO:0016705	0.768657	0.0804637	46	oxidoreductase activity, acting on paired donors, with incorporation or reduction of molecular oxygen
GO:0007188	0.768496	0.0652913	70	G-protein signaling, coupled to cAMP nucleotide second messenger
GO:0015698	0.768243	0.0555311	97	inorganic anion transport
GO:0005912	0.767779	0.105066	27	adherens junction
GO:0007179	0.767593	0.0805617	46	transforming growth factor beta receptor signaling pathway
GO:0007018	0.767256	0.101445	29	microtubule-based movement
GO:0006816	0.766918	0.0758447	52	calcium ion transport
GO:0045321	0.766124	0.0548297	100	immune cell activation
GO:0009314	0.766036	0.0844479	42	response to radiation
GO:0005178	0.764598	0.114227	23	integrin binding
GO:0007417	0.764175	0.0528895	108	central nervous system development
GO:0030135	0.763725	0.0634278	75	coated vesicle
GO:0001775	0.76343	0.0547236	101	cell activation
GO:0005516	0.763067	0.0582956	89	calmodulin binding
GO:0007155	0.762952	0.0294676	355	cell adhesion
GO:0015631	0.762878	0.0970523	32	tubulin binding
GO:0006259	0.76284	0.031437	311	DNA metabolism
GO:0006778	0.762796	0.117021	22	porphyrin metabolism
GO:0019932	0.762744	0.0490739	126	second-messenger-mediated signaling
GO:0043123	0.762416	0.0769648	51	positive regulation of I-kappaB kinase/NF-kappaB cascade
GO:0030182	0.761647	0.100362	30	neuron differentiation
GO:0004722	0.761272	0.105822	27	protein serine/threonine phosphatase activity
GO:0006096	0.761157	0.107848	26	glycolysis
GO:0006092	0.760868	0.0683206	65	main pathways of carbohydrate metabolism
GO:0015293	0.7606	0.0742682	55	symporter activity
GO:0008610	0.759819	0.0488468	128	lipid biosynthesis
GO:0016582	0.759586	0.112431	24	non-covalent chromatin modification
GO:0006338	0.759586	0.112431	24	chromatin remodeling
GO:0004842	0.758684	0.0513515	116	ubiquitin-protein ligase activity
GO:0000072	0.758491	0.123286	20	M phase specific microtubule process
GO:0005783	0.758403	0.0332563	280	endoplasmic reticulum
GO:0042113	0.757907	0.0960788	33	B-cell activation
GO:0006333	0.75783	0.0823175	45	chromatin assembly/disassembly
GO:0005875	0.755831	0.0559992	98	microtubule associated complex
GO:0006118	0.755133	0.0421702	174	electron transport
GO:0006821	0.754874	0.0854553	42	chloride transport
GO:0008324	0.754707	0.0473118	138	cation transporter activity
GO:0005489	0.75467	0.044529	156	electron transporter activity
GO:0005541	0.754466	0.0994705	31	acyl-CoA or acyl binding
GO:0042277	0.754414	0.052484	112	peptide binding
GO:0006812	0.754394	0.0353053	250	cation transport
GO:0008565	0.752203	0.0500118	124	protein transporter activity
GO:0006512	0.751372	0.0485264	132	ubiquitin cycle
GO:0006887	0.751165	0.0749849	55	exocytosis
GO:0006091	0.750909	0.0442782	159	energy pathways
GO:0006986	0.750896	0.10502	28	response to unfolded protein
GO:0006928	0.74985	0.0313841	321	cell motility
GO:0007166	0.749153	0.0202951	799	cell surface receptor linked signal transduction
GO:0005886	0.748899	0.0166621	1234	plasma membrane
GO:0005198	0.748886	0.0290872	376	structural molecule activity
GO:0016881	0.748535	0.0510129	120	acid-D-amino acid ligase activity
GO:0046943	0.748106	0.0780869	51	carboxylic acid transporter activity
GO:0005342	0.748106	0.0780869	51	organic acid transporter activity
GO:0007204	0.748048	0.0892623	39	cytosolic calcium ion concentration elevation
GO:0006519	0.747874	0.0437345	164	amino acid and derivative metabolism
GO:0006006	0.747761	0.0671988	69	glucose metabolism
GO:0009887	0.747651	0.0185451	975	organogenesis
GO:0005529	0.747649	0.0662573	71	sugar binding
GO:0004553	0.747399	0.0970764	33	hydrolase activity, hydrolyzing O-glycosyl compounds
GO:0004252	0.74736	0.0644931	75	serine-type endopeptidase activity
GO:0016567	0.747219	0.0559108	100	protein ubiquitination
GO:0004872	0.747163	0.0204815	787	receptor activity
GO:0030414	0.747073	0.0682334	67	protease inhibitor activity
GO:0004866	0.747073	0.0682334	67	endopeptidase inhibitor activity
GO:0030246	0.746111	0.0654419	73	carbohydrate binding
GO:0019992	0.745972	0.109483	26	diacylglycerol binding
GO:0005262	0.745928	0.101942	30	calcium channel activity
GO:0007193	0.745645	0.0790417	50	G-protein signaling, adenylate cyclase inhibiting pathway
GO:0016247	0.745501	0.111696	25	channel regulator activity
GO:0007409	0.745362	0.0704676	63	axonogenesis
GO:0006820	0.744821	0.0495801	128	anion transport
GO:0008277	0.744558	0.103811	29	regulation of G-protein coupled receptor protein signaling pathway
GO:0006487	0.744555	0.109625	26	N-linked glycosylation
GO:0006352	0.744477	0.107587	27	transcription initiation
GO:0001727	0.744197	0.125005	20	lipid kinase activity
GO:0005789	0.743581	0.0762119	54	endoplasmic reticulum membrane
GO:0007178	0.743486	0.0769313	53	transmembrane receptor protein serine/threonine kinase signaling pathway
GO:0008017	0.743447	0.114207	24	microtubule binding
GO:0016702	0.743377	0.119284	22	oxidoreductase activity, acting on single donors with incorporation of molecular oxygen, incorporation of two atoms of oxygen
GO:0016701	0.743377	0.119284	22	oxidoreductase activity, acting on single donors with incorporation of molecular oxygen
GO:0009309	0.743232	0.0864053	42	amine biosynthesis
GO:0009605	0.742945	0.0188414	952	response to external stimulus
GO:0050876	0.742046	0.0817812	47	reproductive physiological process
GO:0006633	0.741748	0.0975745	33	fatty acid biosynthesis
GO:0004527	0.741395	0.125316	20	exonuclease activity
GO:0015171	0.741094	0.094807	35	amino acid transporter activity
GO:0007157	0.740726	0.0935144	36	heterophilic cell adhesion
GO:0000278	0.740285	0.0455775	153	mitotic cell cycle
GO:0004428	0.740188	0.116993	23	inositol/phosphatidylinositol kinase activity
GO:0006066	0.740071	0.0452945	155	alcohol metabolism
GO:0015399	0.739619	0.0478204	139	primary active transporter activity
GO:0015980	0.739564	0.0574515	96	energy derivation by oxidation of organic compounds
GO:0046394	0.739564	0.0846972	44	carboxylic acid biosynthesis
GO:0016053	0.739564	0.0846972	44	organic acid biosynthesis
GO:0004871	0.739512	0.0161733	1353	signal transducer activity
GO:0000785	0.739411	0.0687047	67	chromatin
GO:0016477	0.73902	0.0512458	121	cell migration
GO:0007154	0.738787	0.013795	2006	cell communication
GO:0009308	0.738547	0.0411268	189	amine metabolism
GO:0007600	0.738544	0.0409142	191	sensory perception
GO:0006417	0.738427	0.059711	89	regulation of protein biosynthesis
GO:0008168	0.737833	0.086812	42	methyltransferase activity
GO:0015630	0.737443	0.043374	170	microtubule cytoskeleton
GO:0009653	0.737265	0.017432	1146	morphogenesis
GO:0005275	0.736571	0.0858908	43	amine/polyamine transporter activity
GO:0006811	0.736562	0.0286263	398	ion transport
GO:0001503	0.735429	0.0840463	45	ossification
GO:0046849	0.73474	0.0782499	52	bone remodeling
GO:0015294	0.733629	0.0967928	34	solute:cation symporter activity
GO:0030125	0.733415	0.123122	21	clathrin vesicle coat
GO:0016741	0.731639	0.0843041	45	transferase activity, transferring one-carbon groups
GO:0042221	0.73151	0.0441043	166	response to chemical substance
GO:0007611	0.729363	0.0957253	35	learning and/or memory
GO:0006457	0.728813	0.0551808	106	protein folding
GO:0006325	0.728653	0.0646782	77	establishment and/or maintenance of chromatin architecture
GO:0004840	0.728626	0.113284	25	ubiquitin conjugating enzyme activity
GO:0015291	0.728076	0.0549558	107	porter activity
GO:0015290	0.728066	0.0547033	108	electrochemical potential-driven transporter activity
GO:0002009	0.727916	0.113345	25	morphogenesis of an epithelium
GO:0007167	0.727546	0.0422803	182	enzyme linked receptor protein signaling pathway
GO:0008514	0.727495	0.105288	29	organic anion transporter activity
GO:0005871	0.727279	0.066486	73	kinesin complex
GO:0045045	0.727115	0.056317	102	secretory pathway
GO:0009581	0.726552	0.0399055	205	detection of external stimulus
GO:0003700	0.725692	0.0251539	531	transcription factor activity
GO:0008236	0.725664	0.0632139	81	serine-type peptidase activity
GO:0008016	0.725509	0.109271	27	regulation of heart rate
GO:0007200	0.725332	0.0670413	72	G-protein signaling, coupled to IP3 second messenger (phospholipase C activating)
GO:0006725	0.724986	0.0716632	63	aromatic compound metabolism
GO:0003677	0.724678	0.0192537	943	DNA binding
GO:0015075	0.724492	0.0428456	178	ion transporter activity
GO:0005102	0.723841	0.0288606	400	receptor binding
GO:0006913	0.72357	0.068075	70	nucleocytoplasmic transport
GO:0042445	0.722737	0.0839473	46	hormone metabolism
GO:0007254	0.722457	0.103905	30	JNK cascade
GO:0016765	0.721581	0.0991431	33	transferase activity, transferring alkyl or aryl (other than methyl) groups
GO:0007017	0.721569	0.0608459	88	microtubule-based process
GO:0000086	0.721551	0.0962784	35	G2/M transition of mitotic cell cycle
GO:0005319	0.721275	0.0900956	40	lipid transporter activity
GO:0007259	0.72092	0.105792	29	JAK-STAT cascade
GO:0007049	0.719218	0.02482	552	cell cycle
GO:0006412	0.718834	0.0328325	309	protein biosynthesis
GO:0008639	0.718277	0.111919	26	small protein conjugating enzyme activity
GO:0016209	0.71808	0.104222	30	antioxidant activity
GO:0015031	0.717665	0.032655	313	protein transport
GO:0045028	0.717633	0.0965388	35	purinergic nucleotide receptor activity, G-protein coupled
GO:0016502	0.717633	0.0965388	35	nucleotide receptor activity
GO:0001614	0.717633	0.0965388	35	purinergic nucleotide receptor activity
GO:0001608	0.717633	0.0965388	35	nucleotide receptor activity, G-protein coupled
GO:0003676	0.717356	0.0168708	1289	nucleic acid binding
GO:0006950	0.717074	0.0227835	664	response to stress
GO:0007189	0.717071	0.0979812	34	G-protein signaling, adenylate cyclase activating pathway
GO:0009615	0.716875	0.109935	27	response to virus
GO:0019867	0.716411	0.0915437	39	outer membrane
GO:0007165	0.716143	0.0153987	1608	signal transduction
GO:0005856	0.715988	0.0287541	408	cytoskeleton
GO:0003924	0.715952	0.0576148	99	GTPase activity
GO:0016684	0.715454	0.114346	25	oxidoreductase activity, acting on peroxide as acceptor
GO:0000786	0.715158	0.119227	23	nucleosome
GO:0004518	0.715113	0.071595	64	nuclease activity
GO:0004222	0.71506	0.0853191	45	metalloendopeptidase activity
GO:0006323	0.714907	0.0611246	88	DNA packaging
GO:0046483	0.714859	0.0772156	55	heterocycle metabolism
GO:0006886	0.714216	0.036038	257	intracellular protein transport
GO:0003690	0.714062	0.101188	32	double-stranded DNA binding
GO:0003754	0.714045	0.101189	32	chaperone activity
GO:0005634	0.713995	0.0154248	1609	nucleus
GO:0019717	0.713666	0.124886	21	synaptosome
GO:0007275	0.713449	0.0157389	1533	development
GO:0016042	0.713135	0.0810582	50	lipid catabolism
GO:0007001	0.713089	0.0568753	102	chromosome organization and biogenesis (sensu Eukarya)
GO:0005667	0.713021	0.0364862	251	transcription factor complex
GO:0009790	0.712807	0.0543092	112	embryonic development
GO:0006334	0.712743	0.11023	27	nucleosome assembly
GO:0008629	0.712475	0.114565	25	induction of apoptosis by intracellular signals
GO:0009967	0.712265	0.074067	60	positive regulation of signal transduction
GO:0005509	0.712105	0.0325791	317	calcium ion binding
GO:0007169	0.712031	0.0543363	112	transmembrane receptor protein tyrosine kinase signaling pathway
GO:0030118	0.711558	0.122182	22	clathrin coat
GO:0016879	0.710709	0.0483577	142	ligase activity, forming carbon-nitrogen bonds
GO:0046903	0.71066	0.0619951	86	secretion
GO:0015457	0.710368	0.110394	27	auxiliary transport protein activity
GO:0016021	0.710109	0.0150729	1720	integral to membrane
GO:0003774	0.709435	0.0724187	63	motor activity
GO:0016874	0.709009	0.0405933	203	ligase activity
GO:0005496	0.708999	0.099963	33	steroid binding
GO:0042625	0.708483	0.0821148	49	ATPase activity, coupled to transmembrane movement of ions
GO:0050896	0.708141	0.0179856	1132	response to stimulus
GO:0005386	0.708081	0.0348827	277	carrier activity
GO:0046942	0.707806	0.0866722	44	carboxylic acid transport
GO:0015849	0.707806	0.0866722	44	organic acid transport
GO:0006355	0.707678	0.0209538	807	regulation of transcription, DNA-dependent
GO:0003779	0.707297	0.0524506	121	actin binding
GO:0006865	0.706287	0.103295	31	amino acid transport
GO:0006007	0.706099	0.0986559	34	glucose catabolism
GO:0006351	0.706055	0.0205621	843	transcription, DNA-dependent
GO:0030097	0.705663	0.0588804	96	hemopoiesis
GO:0009889	0.704987	0.0586018	97	regulation of biosynthesis
GO:0030036	0.704791	0.0661534	76	actin cytoskeleton organization and biogenesis
GO:0005654	0.704685	0.0319151	334	nucleoplasm
GO:0015711	0.704204	0.115134	25	organic anion transport
GO:0008092	0.704055	0.0418464	192	cytoskeletal protein binding
GO:0006350	0.703719	0.0200212	897	transcription
GO:0030528	0.703614	0.0225177	695	transcription regulator activity
GO:0045449	0.703171	0.0205811	845	regulation of transcription
GO:0008654	0.703055	0.115208	25	phospholipid biosynthesis
GO:0043086	0.702667	0.107009	29	negative regulation of enzyme activity
GO:0019219	0.7024	0.020438	859	regulation of nucleobase, nucleoside, nucleotide and nucleic acid metabolism
GO:0016337	0.702376	0.060911	90	cell-cell adhesion
GO:0050670	0.700452	0.122972	22	regulation of lymphocyte proliferation
GO:0046873	0.700436	0.0771893	56	metal ion transporter activity
GO:0008237	0.700149	0.065063	79	metallopeptidase activity
GO:0045761	0.699835	0.096221	36	regulation of adenylate cyclase activity
GO:0009058	0.699626	0.023394	644	biosynthesis
GO:0030029	0.69868	0.0635372	83	actin filament-based process
GO:0009451	0.698446	0.094986	37	RNA modification
GO:0005829	0.697389	0.0366215	254	cytosol
GO:0046907	0.697209	0.0314246	348	intracellular transport
GO:0006997	0.697203	0.0555502	109	nuclear organization and biogenesis
GO:0001701	0.697088	0.0991453	34	embryonic development (sensu Mammalia)
GO:0016779	0.697081	0.0780234	55	nucleotidyltransferase activity
GO:0009165	0.696403	0.0687434	71	nucleotide biosynthesis
GO:0016798	0.695922	0.085333	46	hydrolase activity, acting on glycosyl bonds
GO:0006869	0.695714	0.089298	42	lipid transport
GO:0003714	0.695374	0.0669321	75	transcription corepressor activity
GO:0009059	0.695339	0.0256195	534	macromolecule biosynthesis
GO:0005057	0.694084	0.0483178	145	receptor signaling protein activity
GO:0040007	0.69406	0.0500537	135	growth
GO:0007264	0.693974	0.0461731	159	small GTPase mediated signal transduction
GO:0016020	0.693441	0.013857	2258	membrane
GO:0016298	0.693337	0.0819686	50	lipase activity
GO:0000074	0.691541	0.0319236	339	regulation of cell cycle
GO:0006139	0.691524	0.0166725	1390	nucleobase, nucleoside, nucleotide and nucleic acid metabolism
GO:0007010	0.69149	0.0365259	257	cytoskeleton organization and biogenesis
GO:0006898	0.691444	0.1159	25	receptor mediated endocytosis
GO:0016055	0.691268	0.0704137	68	Wnt receptor signaling pathway
GO:0005635	0.690826	0.0709491	67	nuclear membrane
GO:0007420	0.690573	0.0789932	54	brain development
GO:0030099	0.690082	0.100978	33	myeloid blood cell differentiation
GO:0004601	0.68998	0.123618	22	peroxidase activity
GO:0030154	0.689402	0.0336391	305	cell differentiation
GO:0009987	0.689118	0.01255	3801	cellular process
GO:0015203	0.688738	0.126594	21	polyamine transporter activity
GO:0005279	0.688738	0.126594	21	amino acid-polyamine transporter activity
GO:0005794	0.68846	0.0379019	239	Golgi apparatus
GO:0004674	0.688321	0.0342067	295	protein serine/threonine kinase activity
GO:0016049	0.687969	0.0617013	89	cell growth
GO:0005941	0.68726	0.0738597	62	unlocalized
GO:0045893	0.687065	0.0744658	61	positive regulation of transcription, DNA-dependent
GO:0006897	0.686228	0.0563628	107	endocytosis
GO:0007242	0.685901	0.0231327	671	intracellular signaling cascade
GO:0005996	0.685295	0.0601236	94	monosaccharide metabolism
GO:0016192	0.68519	0.0380383	238	vesicle-mediated transport
GO:0007156	0.685108	0.106128	30	homophilic cell adhesion
GO:0000139	0.685055	0.0931203	39	Golgi membrane
GO:0005768	0.684909	0.0777753	56	endosome
GO:0006606	0.684858	0.0806985	52	protein-nucleus import
GO:0006836	0.684774	0.109859	28	neurotransmitter transport
GO:0007243	0.684721	0.0409315	205	protein kinase cascade
GO:0043009	0.684668	0.0943491	38	embryonic development (sensu Vertebrata)
GO:0006486	0.684238	0.0691395	71	protein amino acid glycosylation
GO:0008509	0.683993	0.0887396	43	anion transporter activity
GO:0019318	0.683812	0.0604822	93	hexose metabolism
GO:0004725	0.682967	0.0771572	57	protein tyrosine phosphatase activity
GO:0005215	0.682931	0.0201807	907	transporter activity
GO:0015662	0.682686	0.0898349	42	ATPase activity, coupled to transmembrane movement of ions, phosphorylative mechanism
GO:0005254	0.682513	0.118752	24	chloride channel activity
GO:0004713	0.682165	0.0371859	250	protein-tyrosine kinase activity
GO:0019222	0.681494	0.0195981	970	regulation of metabolism
GO:0043005	0.681484	0.118802	24	neuronal cell projection
GO:0009064	0.68019	0.130185	20	glutamine family amino acid metabolism
GO:0009266	0.680095	0.13019	20	response to temperature
GO:0008406	0.679924	0.116479	25	gonad development
GO:0008757	0.679849	0.110081	28	S-adenosylmethionine-dependent methyltransferase activity
GO:0008283	0.67845	0.0209882	836	cell proliferation
GO:0007160	0.678386	0.0860036	46	cell-matrix adhesion
GO:0008361	0.677452	0.0612962	91	regulation of cell size
GO:0005624	0.677383	0.0286002	432	membrane fraction
GO:0030695	0.676459	0.0528222	123	GTPase regulator activity
GO:0008289	0.676384	0.0534725	120	lipid binding
GO:0005066	0.676258	0.103131	32	transmembrane receptor protein tyrosine kinase signaling protein activity
GO:0015674	0.676014	0.0679567	74	di-, tri-valent inorganic cation transport
GO:0008238	0.675608	0.0870407	45	exopeptidase activity
GO:0007266	0.6755	0.106533	30	Rho protein signal transduction
GO:0016023	0.675099	0.0501095	137	cytoplasmic vesicle
GO:0005737	0.675072	0.0141354	2222	cytoplasm
GO:0016853	0.675001	0.0670879	76	isomerase activity
GO:0004691	0.674289	0.0960006	37	cAMP-dependent protein kinase activity
GO:0004690	0.674289	0.0960006	37	cyclic nucleotide-dependent protein kinase activity
GO:0050793	0.674126	0.0468707	157	regulation of development
GO:0005253	0.673898	0.112344	27	anion channel activity
GO:0045165	0.673749	0.101653	33	cell fate commitment
GO:0006366	0.673607	0.0316945	350	transcription from Pol II promoter
GO:0006468	0.672105	0.0301778	388	protein amino acid phosphorylation
GO:0016860	0.672031	0.114553	26	intramolecular oxidoreductase activity
GO:0000079	0.671947	0.1104	28	regulation of cyclin dependent protein kinase activity
GO:0030145	0.671511	0.097414	36	manganese ion binding
GO:0005554	0.671093	0.0351644	283	molecular_function unknown
GO:0005622	0.670619	0.0128183	3565	intracellular
GO:0007498	0.670481	0.103339	32	mesoderm development
GO:0004672	0.670343	0.0317785	349	protein kinase activity
GO:0015837	0.669512	0.0988566	35	amine/polyamine transport
GO:0004857	0.669211	0.0527485	124	enzyme inhibitor activity
GO:0005975	0.668942	0.0383684	237	carbohydrate metabolism
GO:0004519	0.668906	0.0872415	45	endonuclease activity
GO:0006073	0.668852	0.13071	20	glucan metabolism
GO:0005977	0.668852	0.13071	20	glycogen metabolism
GO:0045595	0.668029	0.0695598	71	regulation of cell differentiation
GO:0016563	0.666938	0.0608631	93	transcriptional activator activity
GO:0046365	0.665944	0.0937721	39	monosaccharide catabolism
GO:0046164	0.665944	0.0937721	39	alcohol catabolism
GO:0019320	0.665944	0.0937721	39	hexose catabolism
GO:0001558	0.6659	0.0700982	70	regulation of cell growth
GO:0005905	0.665818	0.119456	24	coated pit
GO:0040008	0.66572	0.0612133	92	regulation of growth
GO:0009100	0.665106	0.065215	81	glycoprotein metabolism
GO:0009101	0.664502	0.0673221	76	glycoprotein biosynthesis
GO:0050791	0.664195	0.0190413	1056	regulation of physiological process
GO:0045859	0.663656	0.0926592	40	regulation of protein kinase activity
GO:0042157	0.663615	0.122097	23	lipoprotein metabolism
GO:0016052	0.663153	0.0846306	48	carbohydrate catabolism
GO:0006605	0.662769	0.0526461	125	protein targeting
GO:0005525	0.66276	0.0482772	149	GTP binding
GO:0016773	0.662659	0.0295956	407	phosphotransferase activity, alcohol group as acceptor
GO:0016772	0.662116	0.0269144	497	transferase activity, transferring phosphorus-containing groups
GO:0019001	0.662089	0.0475081	154	guanyl nucleotide binding
GO:0009966	0.662065	0.0479709	151	regulation of signal transduction
GO:0045597	0.661704	0.112772	27	positive regulation of cell differentiation
GO:0007582	0.660754	0.0148445	5213	physiological process
GO:0016407	0.66023	0.124951	22	acetyltransferase activity
GO:0000226	0.659406	0.0874825	45	microtubule cytoskeleton organization and biogenesis
GO:0006807	0.657428	0.107119	30	nitrogen metabolism
GO:0019904	0.657349	0.09649	37	protein domain specific binding
GO:0004175	0.657068	0.0425802	193	endopeptidase activity
GO:0000267	0.657065	0.0249885	584	cell fraction
GO:0030334	0.656402	0.110895	28	regulation of cell migration
GO:0007270	0.655824	0.125087	22	nerve-nerve synaptic transmission
GO:0012505	0.655625	0.0444438	177	endomembrane system
GO:0007622	0.655105	0.103785	32	rhythmic behavior
GO:0008134	0.654618	0.0419728	199	transcription factor binding
GO:0005069	0.654593	0.10719	30	transmembrane receptor protein tyrosine kinase docking protein activity
GO:0006576	0.654126	0.103808	32	biogenic amine metabolism
GO:0006796	0.654035	0.0262012	529	phosphate metabolism
GO:0006793	0.654035	0.0262012	529	phosphorus metabolism
GO:0006508	0.653589	0.0350597	288	proteolysis and peptidolysis
GO:0042995	0.652991	0.0886025	44	cell projection
GO:0042060	0.652925	0.125168	22	wound healing
GO:0003712	0.652742	0.04411	180	transcription cofactor activity
GO:0004540	0.652655	0.12243	23	ribonuclease activity
GO:0009628	0.652061	0.0344979	298	response to abiotic stimulus
GO:0005515	0.651233	0.015474	1785	protein binding
GO:0005096	0.651161	0.0772559	58	GTPase activator activity
GO:0030163	0.650494	0.0343443	301	protein catabolism
GO:0045935	0.650261	0.0639157	85	positive regulation of nucleobase, nucleoside, nucleotide and nucleic acid metabolism
GO:0008233	0.65026	0.0366704	263	peptidase activity
GO:0045941	0.650033	0.0642948	84	positive regulation of transcription
GO:0007519	0.649821	0.115234	26	myogenesis
GO:0003702	0.649764	0.0492588	144	RNA polymerase II transcription factor activity
GO:0009892	0.648474	0.0508645	135	negative regulation of metabolism
GO:0009582	0.648041	0.0621584	90	detection of abiotic stimulus
GO:0009056	0.647845	0.0273446	485	catabolism
GO:0000228	0.647745	0.0980181	36	nuclear chromosome
GO:0000082	0.647273	0.081629	52	G1/S transition of mitotic cell cycle
GO:0008632	0.646943	0.0816339	52	apoptotic program
GO:0016051	0.646842	0.0801175	54	carbohydrate biosynthesis
GO:0009057	0.646329	0.0337334	313	macromolecule catabolism
GO:0007229	0.646261	0.0980443	36	integrin-mediated signaling pathway
GO:0008305	0.646025	0.131439	20	integrin complex
GO:0005543	0.64529	0.0858697	47	phospholipid binding
GO:0006665	0.644749	0.103997	32	sphingolipid metabolism
GO:0005625	0.643782	0.0469693	159	soluble fraction
GO:0016310	0.64359	0.028574	443	phosphorylation
GO:0009893	0.643384	0.0565847	109	positive regulation of metabolism
GO:0016887	0.643057	0.0453256	171	ATPase activity
GO:0006575	0.643028	0.0868258	46	amino acid derivative metabolism
GO:0006996	0.642464	0.0329578	329	organelle organization and biogenesis
GO:0006810	0.64215	0.0185197	1149	transport
GO:0016301	0.641862	0.0269669	501	kinase activity
GO:0050789	0.641701	0.0158532	1692	regulation of biological process
GO:0001654	0.641585	0.105708	31	eye morphogenesis
GO:0004680	0.641443	0.0919663	41	casein kinase activity
GO:0005488	0.640932	0.0132917	4092	binding
GO:0045934	0.640347	0.0548975	116	negative regulation of nucleobase, nucleoside, nucleotide and nucleic acid metabolism
GO:0008284	0.640186	0.0558589	112	positive regulation of cell proliferation
GO:0005524	0.639241	0.023323	685	ATP binding
GO:0000902	0.638911	0.0461589	165	cellular morphogenesis
GO:0007050	0.638599	0.0850605	48	cell cycle arrest
GO:0006766	0.638211	0.0995505	35	vitamin metabolism
GO:0016746	0.638102	0.0749026	62	transferase activity, transferring acyl groups
GO:0006464	0.638084	0.022288	757	protein modification
GO:0008152	0.637097	0.0132161	3462	metabolism
GO:0006357	0.636564	0.0404676	216	regulation of transcription from Pol II promoter
GO:0048232	0.636361	0.0603153	96	male gamete generation
GO:0007283	0.636361	0.0603153	96	spermatogenesis
GO:0005085	0.635645	0.092035	41	guanyl-nucleotide exchange factor activity
GO:0004682	0.635449	0.0995828	35	protein kinase CK2 activity
GO:0007265	0.635401	0.101032	34	RAS protein signal transduction
GO:0030554	0.635351	0.0231582	697	adenyl nucleotide binding
GO:0009117	0.635259	0.0582591	103	nucleotide metabolism
GO:0042623	0.63494	0.0466024	162	ATPase activity, coupled
GO:0004702	0.63409	0.0931889	40	receptor signaling protein serine/threonine kinase activity
GO:0003824	0.633522	0.0142493	2353	catalytic activity
GO:0016481	0.633437	0.0566627	109	negative regulation of transcription
GO:0017076	0.632748	0.0213495	835	purine nucleotide binding
GO:0030003	0.632714	0.0749483	62	cation homeostasis
GO:0006304	0.632414	0.122804	23	DNA modification
GO:0019205	0.631917	0.113371	27	nucleobase, nucleoside, nucleotide kinase activity
GO:0000004	0.631825	0.0343533	303	biological_process unknown
GO:0018193	0.631183	0.0982354	36	peptidyl-amino acid modification
GO:0005507	0.631069	0.107578	30	copper ion binding
GO:0007032	0.630211	0.128528	21	endosome organization and biogenesis
GO:0016789	0.629917	0.071089	69	carboxylic ester hydrolase activity
GO:0042127	0.629732	0.0372151	257	regulation of cell proliferation
GO:0016835	0.629488	0.101086	34	carbon-oxygen lyase activity
GO:0000166	0.629288	0.0212405	846	nucleotide binding
GO:0015405	0.627858	0.060998	94	P-P-bond-hydrolysis-driven transporter activity
GO:0006979	0.627783	0.0842814	49	response to oxidative stress
GO:0016740	0.627372	0.0223513	756	transferase activity
GO:0005083	0.627253	0.0626738	89	small GTPase regulatory/interacting protein activity
GO:0006470	0.627199	0.0669078	78	protein amino acid dephosphorylation
GO:0019897	0.626768	0.0834441	50	extrinsic to plasma membrane
GO:0016829	0.626342	0.0616572	92	lyase activity
GO:0050790	0.626145	0.0626783	89	regulation of enzyme activity
GO:0016311	0.62591	0.066492	79	dephosphorylation
GO:0006289	0.625008	0.131736	20	nucleotide-excision repair
GO:0050794	0.624069	0.0226232	737	regulation of cellular process
GO:0046467	0.623095	0.0996714	35	membrane lipid biosynthesis
GO:0006874	0.622791	0.107629	30	calcium ion homeostasis
GO:0043066	0.622449	0.0597717	98	negative regulation of apoptosis
GO:0040029	0.622348	0.0982851	36	regulation of gene expression, epigenetic
GO:0042592	0.622005	0.0588881	101	homeostasis
GO:0005506	0.621522	0.105889	31	iron ion binding
GO:0006800	0.621428	0.0756098	61	oxygen and reactive oxygen species metabolism
GO:0004721	0.619992	0.0613456	93	phosphoprotein phosphatase activity
GO:0005070	0.619228	0.111404	28	SH3/SH2 adaptor protein activity
GO:0000003	0.619134	0.0494409	144	reproduction
GO:0005741	0.619048	0.115597	26	mitochondrial outer membrane
GO:0000910	0.618524	0.115597	26	cytokinesis
GO:0008270	0.618489	0.0324022	343	zinc ion binding
GO:0050875	0.618419	0.0137705	2785	cellular physiological process
GO:0016818	0.618054	0.035249	288	hydrolase activity, acting on acid anhydrides, in phosphorus-containing anhydrides
GO:0016817	0.618054	0.035249	288	hydrolase activity, acting on acid anhydrides
GO:0007028	0.616613	0.0311697	372	cytoplasm organization and biogenesis
GO:0045892	0.615959	0.0673623	77	negative regulation of transcription, DNA-dependent
GO:0000187	0.615938	0.122884	23	activation of MAPK
GO:0043069	0.615587	0.0594811	99	negative regulation of programmed cell death
GO:0007623	0.615562	0.115596	26	circadian rhythm
GO:0019953	0.615049	0.0496142	143	sexual reproduction
GO:0008415	0.614596	0.0788962	56	acyltransferase activity
GO:0019538	0.614497	0.0168536	1475	protein metabolism
GO:0008081	0.61441	0.0818561	52	phosphoric diester hydrolase activity
GO:0007276	0.613597	0.0530123	125	gametogenesis
GO:0016836	0.612691	0.107633	30	hydro-lyase activity
GO:0006915	0.612528	0.0321416	349	apoptosis
GO:0004177	0.611021	0.122871	23	aminopeptidase activity
GO:0030155	0.610363	0.107624	30	regulation of cell adhesion
GO:0009792	0.61003	0.0749987	62	embryonic development (sensu Animalia)
GO:0019899	0.609867	0.0711204	69	enzyme binding
GO:0042626	0.609593	0.0626921	89	ATPase activity, coupled to transmembrane movement of substances
GO:0016820	0.609593	0.0626921	89	hydrolase activity, acting on acid anhydrides, catalyzing transmembrane movement of substances
GO:0004620	0.609435	0.0944371	39	phospholipase activity
GO:0051049	0.609366	0.0810735	53	regulation of transport
GO:0016043	0.609096	0.0248579	602	cell organization and biogenesis
GO:0007015	0.607909	0.115568	26	actin filament organization
GO:0008219	0.607755	0.0309398	378	cell death
GO:0012501	0.607107	0.0318819	355	programmed cell death
GO:0045786	0.606657	0.0732486	65	negative regulation of cell cycle
GO:0019898	0.605826	0.0749833	62	extrinsic to membrane
GO:0003713	0.605575	0.0594648	99	transcription coactivator activity
GO:0016265	0.605167	0.0307845	382	death
GO:0016747	0.60455	0.0781741	57	transferase activity, transferring groups other than amino-acyl groups
GO:0016811	0.60369	0.122818	23	hydrolase activity, acting on carbon-nitrogen (but not peptide) bonds, in linear amides
GO:0043085	0.603484	0.115533	26	positive regulation of enzyme activity
GO:0006916	0.603352	0.0637442	86	anti-apoptosis
GO:0004009	0.601928	0.104163	32	ATP-binding cassette (ABC) transporter activity
GO:0004197	0.601227	0.0810305	53	cysteine-type endopeptidase activity
GO:0016758	0.601221	0.0743648	63	transferase activity, transferring hexosyl groups
GO:0008151	0.600646	0.0143846	2388	cell growth and/or maintenance
GO:0045944	0.600218	0.0931942	40	positive regulation of transcription from Pol II promoter
GO:0005874	0.599699	0.109376	29	microtubule
GO:0009952	0.59923	0.128466	21	anterior/posterior pattern formation
GO:0046982	0.597933	0.0981894	36	protein heterodimerization activity
GO:0008285	0.597362	0.0561617	111	negative regulation of cell proliferation
GO:0000122	0.596684	0.0743312	63	negative regulation of transcription from Pol II promoter
GO:0012506	0.596487	0.120153	24	vesicle membrane
GO:0016324	0.596301	0.131587	20	apical plasma membrane
GO:0050801	0.59628	0.0720918	67	ion homeostasis
GO:0006873	0.59628	0.0720918	67	cell ion homeostasis
GO:0012502	0.596227	0.0523461	128	induction of programmed cell death
GO:0006917	0.596227	0.0523461	128	induction of apoptosis
GO:0008624	0.596226	0.10576	31	induction of apoptosis by extracellular signals
GO:0019888	0.595571	0.131575	20	protein phosphatase regulator activity
GO:0019208	0.595571	0.131575	20	phosphatase regulator activity
GO:0006875	0.59533	0.0817503	52	metal ion homeostasis
GO:0030234	0.59486	0.0325771	339	enzyme regulator activity
GO:0005834	0.594314	0.102493	33	heterotrimeric G-protein complex
GO:0006112	0.594024	0.113266	27	energy reserve metabolism
GO:0042981	0.592445	0.0387878	236	regulation of apoptosis
GO:0008372	0.591415	0.0321176	349	cellular_component unknown
GO:0008234	0.590779	0.0767326	59	cysteine-type peptidase activity
GO:0045762	0.590273	0.122625	23	positive regulation of adenylate cyclase activity
GO:0007190	0.590273	0.122625	23	adenylate cyclase activation
GO:0018212	0.589321	0.120032	24	peptidyl-tyrosine modification
GO:0043067	0.589049	0.0385353	239	regulation of programmed cell death
GO:0009306	0.588912	0.125346	22	protein secretion
GO:0008235	0.588165	0.117592	25	metalloexopeptidase activity
GO:0016757	0.588134	0.0618793	91	transferase activity, transferring glycosyl groups
GO:0005938	0.586947	0.125304	22	cell cortex
GO:0043065	0.586761	0.0507449	136	positive regulation of apoptosis
GO:0019210	0.586003	0.128224	21	kinase inhibitor activity
GO:0000165	0.585206	0.0793827	55	MAPKKK cascade
GO:0003705	0.583979	0.131333	20	RNA polymerase II transcription factor activity, enhancer binding
GO:0019207	0.583457	0.0741838	63	kinase regulator activity
GO:0042803	0.5833	0.0979721	36	protein homodimerization activity
GO:0019887	0.582462	0.0793421	55	protein kinase regulator activity
GO:0000287	0.581855	0.0537036	121	magnesium ion binding
GO:0019725	0.580797	0.0671248	77	cell homeostasis
GO:0030100	0.579412	0.122377	23	regulation of endocytosis
GO:0042493	0.577501	0.125067	22	response to drug
GO:0016787	0.576279	0.020128	964	hydrolase activity
GO:0006643	0.576207	0.0653989	81	membrane lipid metabolism
GO:0043068	0.575744	0.0504584	137	positive regulation of programmed cell death
GO:0046914	0.575055	0.0288041	437	transition metal ion binding
GO:0046872	0.575027	0.0212222	853	metal ion binding
GO:0019200	0.573711	0.127887	21	carbohydrate kinase activity
GO:0016810	0.572395	0.0838402	49	hydrolase activity, acting on carbon-nitrogen (but not peptide) bonds
GO:0046983	0.568727	0.066936	77	protein dimerization activity
GO:0016564	0.566512	0.0797642	54	transcriptional repressor activity
GO:0042578	0.564949	0.0435568	184	phosphoric ester hydrolase activity
GO:0030141	0.564804	0.114691	26	secretory granule
GO:0016791	0.5633	0.0503004	137	phosphoric monoester hydrolase activity
GO:0008047	0.561371	0.0550276	114	enzyme activator activity
GO:0000041	0.556467	0.124317	22	transition metal ion transport
GO:0030005	0.552581	0.0841908	48	di-, tri-valent inorganic cation homeostasis
GO:0006730	0.548967	0.13001	20	one-carbon compound metabolism
GO:0042802	0.547297	0.0807489	52	protein self binding
GO:0018108	0.544859	0.123774	22	peptidyl-tyrosine phosphorylation
GO:0005976	0.544689	0.109751	28	polysaccharide metabolism
GO:0006644	0.543495	0.0830406	49	phospholipid metabolism
GO:0008286	0.542762	0.129685	20	insulin receptor signaling pathway
GO:0050982	0.542029	0.0726905	64	detection of mechanical stimulus
GO:0006650	0.540256	0.118291	24	glycerophospholipid metabolism
GO:0006461	0.5401	0.0658542	78	protein complex assembly
GO:0007507	0.539974	0.0895182	42	heart development
GO:0019900	0.536267	0.0927259	39	kinase binding
GO:0016788	0.535328	0.0333574	313	hydrolase activity, acting on ester bonds
GO:0050954	0.532248	0.0729423	63	sensory perception of mechanical stimulus
GO:0007605	0.515867	0.0747161	59	perception of sound
GO:0042398	0.511637	0.12765	20	amino acid derivative biosynthesis
GO:0019901	0.508625	0.0925617	38	protein kinase binding
GO:0009968	0.505561	0.0962429	35	negative regulation of signal transduction
GO:0006919	0.505217	0.111566	26	caspase activation
GO:0009187	0.504653	0.11855	23	cyclic nucleotide metabolism
GO:0016830	0.498004	0.118035	23	carbon-carbon lyase activity
GO:0008643	0.492943	0.120259	22	carbohydrate transport
GO:0016790	0.478917	0.113962	24	thiolester hydrolase activity
GO:0045926	0.471708	0.113301	24	negative regulation of growth
GO:0045792	0.46741	0.123626	20	negative regulation of cell size
GO:0030308	0.46741	0.123626	20	negative regulation of cell growth
GO:0007369	0.463967	0.120298	21	gastrulation
GO:0015082	0.456821	0.109586	25	di-, tri-valent inorganic cation transporter activity
